# Supplementary material for: A Prospective, Multicenter, Randomized, Noninferiority Trial of Stopad® Versus Tachosil® for Hemostasis After Liver Resection
Source: Cancers (Basel). 2025 Feb 23;17(5):757. doi: 10.3390/cancers17050757 (PMC11898775; doi:10.3390/cancers17050757)
Supplement: Supplementary file 1 [file cancers-17-00757-s001.zip]

Archive with 1 entries (1 files):
- cancers-3433407-supplementary.pdf
